# Supplementary material for: Complications of Therapeutic Plasma Exchange in Pediatric Neuroimmune Disorders
Source: Children (Basel). 2025 Oct 27;12(11):1457. doi: 10.3390/children12111457 (PMC12651235; doi:10.3390/children12111457)
Supplement: Supplementary file 1 [file children-12-01457-s001.zip]

Archive with 1 entries (1 files):
- children-3895635-supplementary.pdf
